# Supplementary material for: An Investigation of Novel Series of 2-Thioxo-1,3-dithiol-carboxamides as Potential Antispasmodic Agents: Design, Synthesis via Coupling Reactions, Density Functional Theory Calculations, and Molecular Docking
Source: Molecules. 2024 Aug 14;29(16):3855. doi: 10.3390/molecules29163855 (PMC11356991; doi:10.3390/molecules29163855)
Supplement: Supplementary file 1 [file molecules-29-03855-s001.zip]

Archive with 1 entries (1 files):
- molecules-3144644-supplementary.docx
